# Supplementary material for: A comparative assessment of adult mosquito trapping methods to estimate spatial patterns of abundance and community composition in southern Africa
Source: Parasit Vectors. 2019 Oct 2;12:462. doi: 10.1186/s13071-019-3733-z (PMC6775653; doi:10.1186/s13071-019-3733-z)
Supplement: Supplementary file 3 — Additional file 3: Table S5. Data on the number of species collected. [file 13071_2019_3733_MOESM3_ESM.csv]

Additional file 3: Table S5. Data on the number of species collected.
site.name	site	rep	inout	trap	position	emptying	date.setup	night.at.sight	gpsx	gpsy	date	total.num	total.aedes	total.culex	total.anopheles
Mal1in	Malelane	1	in	bg	1	1	28-Mar-17	1	25.31326	31.60719	28/03/2017	1	0	0	1
Mal1in	Malelane	1	in	a.gravid	2	1	28-Mar-17	1	25.31333	31.60711	28/03/2017	0	0	0	0
Mal1in	Malelane	1	in	tent	3	1	28-Mar-17	1	25.37349	31.60691	28/03/2017	8	4	3	1
Mal1in	Malelane	1	in	cdc	4	1	28-Mar-17	1	25.31361	31.601	28/03/2017	35	12	18	4
Mal1in	Malelane	1	in	bg	1	2	29-Mar-17	2	25.31326	31.60719	29/03/2017	2	1	1	0
Mal1in	Malelane	1	in	a.gravid	2	2	29-Mar-17	2	25.31333	31.60711	29/03/2017	0	0	0	0
Mal1in	Malelane	1	in	tent	3	2	29-Mar-17	2	25.37349	31.60691	29/03/2017	7	4	2	1
Mal1in	Malelane	1	in	cdc	4	2	29-Mar-17	2	25.31361	31.601	29/03/2017	19	8	5	6
Mal1in	Malelane	1	in	cdc	1	1	30-Mar-17	3	25.31326	31.60719	30/03/2017	16	2	12	2
Mal1in	Malelane	1	in	bg	2	1	30-Mar-17	3	25.31333	31.60711	30/03/2017	1	1	0	0
Mal1in	Malelane	1	in	tent	3	1	30-Mar-17	3	25.37349	31.60691	30/03/2017	0	0	0	0
Mal1in	Malelane	1	in	a.gravid	4	1	30-Mar-17	3	25.31361	31.601	30/03/2017	0	0	0	0
Mal1in	Malelane	1	in	cdc	1	2	31-Mar-17	4	25.31326	31.60719	31/03/2017	9	1	7	1
Mal1in	Malelane	1	in	bg	2	2	31-Mar-17	4	25.31333	31.60711	31/03/2017	1	1	0	0
Mal1in	Malelane	1	in	tent	3	2	31-Mar-17	4	25.37349	31.60691	31/03/2017	4	2	1	1
Mal1in	Malelane	1	in	a.gravid	4	2	31-Mar-17	4	25.31361	31.601	31/03/2017	0	0	0	0
Mal2in	Malelane	2	in	bg	1	1	28-Mar-17	1	25.39485	31.57424	28/03/2017	0	0	0	0
Mal2in	Malelane	2	in	a.gravid	2	1	28-Mar-17	1	25.39494	31.5741	28/03/2017	0	0	0	0
Mal2in	Malelane	2	in	tent	3	1	28-Mar-17	1	25.39479	31.5141	28/03/2017	23	3	4	16
Mal2in	Malelane	2	in	cdc	4	1	28-Mar-17	1	25.39465	31.57429	28/03/2017	0	0	0	0
Mal2in	Malelane	2	in	bg	1	2	29-Mar-17	2	25.39485	31.57424	29/03/2017	3	0	2	1
Mal2in	Malelane	2	in	a.gravid	2	2	29-Mar-17	2	25.39494	31.5741	29/03/2017	0	0	0	0
Mal2in	Malelane	2	in	tent	3	2	29-Mar-17	2	25.39479	31.5141	29/03/2017	17	2	5	10
Mal2in	Malelane	2	in	cdc	4	2	29-Mar-17	2	25.39465	31.57429	29/03/2017	28	4	19	5
Mal2in	Malelane	2	in	cdc	1	1	30-Mar-17	3	25.39485	31.57424	30/03/2017	6	0	4	2
Mal2in	Malelane	2	in	tent	3	1	30-Mar-17	3	25.39479	31.5141	30/03/2017	2	0	1	1
Mal2in	Malelane	2	in	a.gravid	4	1	30-Mar-17	3	25.39465	31.57429	30/03/2017	0	0	0	0
Mal2in	Malelane	2	in	cdc	1	2	31-Mar-17	4	25.39485	31.57424	31/03/2017	4	0	3	1
Mal2in	Malelane	2	in	bg	2	2	31-Mar-17	4	25.39494	31.5741	31/03/2017	1	1	0	0
Mal2in	Malelane	2	in	tent	3	2	31-Mar-17	4	25.39479	31.5141	31/03/2017	30	6	14	10
Mal2in	Malelane	2	in	a.gravid	4	2	31-Mar-17	4	25.39465	31.57429	31/03/2017	0	0	0	0
Mal3in	Malelane	3	in	bg	1	1	28-Mar-17	1	25.39253	31.61291	28/03/2017	0	0	0	0
Mal3in	Malelane	3	in	tent	3	1	28-Mar-17	1	25.39264	31.61329	28/03/2017	0	0	0	0
Mal3in	Malelane	3	in	cdc	4	1	28-Mar-17	1	25.39246	31.61322	28/03/2017	13	1	5	7
Mal3in	Malelane	3	in	bg	1	2	29-Mar-17	2	25.39253	31.61291	29/03/2017	0	0	0	0
Mal3in	Malelane	3	in	a.gravid	2	2	29-Mar-17	2	25.39246	31.6125	29/03/2017	0	0	0	0
Mal3in	Malelane	3	in	tent	3	2	29-Mar-17	2	25.39264	31.61329	29/03/2017	12	0	9	3
Mal3in	Malelane	3	in	cdc	4	2	29-Mar-17	2	25.39246	31.61322	29/03/2017	0	0	0	0
Mal3in	Malelane	3	in	cdc	1	1	30-Mar-17	3	25.39253	31.61291	30/03/2017	2	0	2	0
Mal3in	Malelane	3	in	tent	3	1	30-Mar-17	3	25.39264	31.61329	30/03/2017	6	0	5	1
Mal3in	Malelane	3	in	a.gravid	4	1	30-Mar-17	3	25.39246	31.61322	30/03/2017	0	0	0	0
Mal3in	Malelane	3	in	cdc	1	2	31-Mar-17	4	25.39253	31.61291	31/03/2017	0	0	0	0
Mal3in	Malelane	3	in	bg	2	2	31-Mar-17	4	25.39246	31.6125	31/03/2017	1	0	1	0
Mal3in	Malelane	3	in	tent	3	2	31-Mar-17	4	25.39264	31.61329	31/03/2017	2	0	0	2
Mal3in	Malelane	3	in	a.gravid	4	2	31-Mar-17	4	25.39246	31.61322	31/03/2017	0	0	0	0
Mal4in	Malelane	4	in	bg	1	1	28-Mar-17	1	25.44042	31.52235	28/03/2017	0	0	0	0
Mal4in	Malelane	4	in	a.gravid	2	1	28-Mar-17	1	25.4592	31.52227	28/03/2017	3	3	0	0
Mal4in	Malelane	4	in	tent	3	1	28-Mar-17	1	25.43989	31.52197	28/03/2017	11	1	5	5
Mal4in	Malelane	4	in	cdc	4	1	28-Mar-17	1	25.4401	31.52198	28/03/2017	0	0	0	0
Mal4in	Malelane	4	in	bg	1	2	29-Mar-17	2	25.44042	31.52235	29/03/2017	4	0	3	1
Mal4in	Malelane	4	in	a.gravid	2	2	29-Mar-17	2	25.4592	31.52227	29/03/2017	0	0	0	0
Mal4in	Malelane	4	in	tent	3	2	29-Mar-17	2	25.43989	31.52197	29/03/2017	21	1	17	3
Mal4in	Malelane	4	in	cdc	4	2	29-Mar-17	2	25.4401	31.52198	29/03/2017	8	0	5	3
Mal4in	Malelane	4	in	cdc	1	1	30-Mar-17	3	25.44042	31.52235	30/03/2017	7	0	5	2
Mal4in	Malelane	4	in	bg	2	1	30-Mar-17	3	25.4592	31.52227	30/03/2017	0	0	0	0
Mal4in	Malelane	4	in	a.gravid	4	1	30-Mar-17	3	25.4401	31.52198	30/03/2017	1	1	0	0
Mal4in	Malelane	4	in	cdc	1	2	31-Mar-17	4	25.44042	31.52235	31/03/2017	3	1	1	1
Mal4in	Malelane	4	in	bg	2	2	31-Mar-17	4	25.4592	31.52227	31/03/2017	0	0	0	0
Mal4in	Malelane	4	in	tent	3	2	31-Mar-17	4	25.43989	31.52197	31/03/2017	16	4	6	6
Mal4in	Malelane	4	in	a.gravid	4	2	31-Mar-17	4	25.4401	31.52198	31/03/2017	0	0	0	0
Pun1in	PundaMaria	1	in	bg	1	2	25-Apr-17	2	22.756271	31.009296	25/04/2017	0	0	0	0
Pun1in	PundaMaria	1	in	a.gravid	2	2	25-Apr-17	2	22.756156	31.009261	25/04/2017	0	0	0	0
Pun1in	PundaMaria	1	in	tent	3	2	25-Apr-17	2	22.756171	31.009136	25/04/2017	0	0	0	0
Pun1in	PundaMaria	1	in	cdc	4	2	25-Apr-17	2	22.879235	30.892211	25/04/2017	0	0	0	0
Pun1in	PundaMaria	1	in	cdc	1	1	26-Apr-17	3	22.756271	31.009296	26/04/2017	0	0	0	0
Pun1in	PundaMaria	1	in	bg	2	1	26-Apr-17	3	22.756156	31.009261	26/04/2017	0	0	0	0
Pun1in	PundaMaria	1	in	tent	3	1	26-Apr-17	3	22.756171	31.009136	26/04/2017	11	1	6	4
Pun1in	PundaMaria	1	in	a.gravid	4	1	26-Apr-17	3	22.879235	30.892211	26/04/2017	0	0	0	0
Pun1in	PundaMaria	1	in	cdc	1	2	27-Apr-17	4	22.756271	31.009296	27/04/2017	1	0	0	1
Pun1in	PundaMaria	1	in	bg	2	2	27-Apr-17	4	22.756156	31.009261	27/04/2017	1	0	0	1
Pun1in	PundaMaria	1	in	tent	3	2	27-Apr-17	4	22.756171	31.009136	27/04/2017	1	0	1	0
Pun1in	PundaMaria	1	in	a.gravid	4	2	27-Apr-17	4	22.879235	30.892211	27/04/2017	0	0	0	0
Pun2in	PundaMaria	2	in	a.gravid	2	2	25-Apr-17	2	22.752366	31.042603	25/04/2017	0	0	0	0
Pun2in	PundaMaria	2	in	tent	3	2	25-Apr-17	2	22.752539	31.042549	25/04/2017	4	0	4	0
Pun2in	PundaMaria	2	in	cdc	1	1	26-Apr-17	3	22.752265	31.042763	26/04/2017	0	0	0	0
Pun2in	PundaMaria	2	in	bg	2	1	26-Apr-17	3	22.752366	31.042603	26/04/2017	0	0	0	0
Pun2in	PundaMaria	2	in	tent	3	1	26-Apr-17	3	22.752539	31.042549	26/04/2017	27	0	25	2
Pun2in	PundaMaria	2	in	a.gravid	4	1	26-Apr-17	3	22.878452	30.887774	26/04/2017	0	0	0	0
Pun2in	PundaMaria	2	in	cdc	1	2	27-Apr-17	4	22.752265	31.042763	27/04/2017	0	0	0	0
Pun2in	PundaMaria	2	in	bg	2	2	27-Apr-17	4	22.752366	31.042603	27/04/2017	0	0	0	0
Pun2in	PundaMaria	2	in	tent	3	2	27-Apr-17	4	22.752539	31.042549	27/04/2017	0	0	0	0
Pun2in	PundaMaria	2	in	a.gravid	4	2	27-Apr-17	4	22.878452	30.887774	27/04/2017	0	0	0	0
Pun3in	PundaMaria	3	in	bg	1	2	25-Apr-17	2	X	X	25/04/2017	0	0	0	0
Pun3in	PundaMaria	3	in	a.gravid	2	2	25-Apr-17	2	22.67487	31.110429	25/04/2017	0	0	0	0
Pun3in	PundaMaria	3	in	tent	3	2	25-Apr-17	2	22.674978	31.110204	25/04/2017	1	0	1	0
Pun3in	PundaMaria	3	in	cdc	4	2	25-Apr-17	2	22.865613	30.929738	25/04/2017	1	0	1	0
Pun3in	PundaMaria	3	in	cdc	1	1	26-Apr-17	3	X	X	26/04/2017	6	0	6	0
Pun3in	PundaMaria	3	in	tent	3	1	26-Apr-17	3	22.674978	31.110204	26/04/2017	9	0	7	2
Pun3in	PundaMaria	3	in	a.gravid	4	1	26-Apr-17	3	22.865613	30.929738	26/04/2017	0	0	0	0
Pun3in	PundaMaria	3	in	cdc	1	2	27-Apr-17	4	X	X	27/04/2017	0	0	0	0
Pun3in	PundaMaria	3	in	bg	2	2	27-Apr-17	4	22.67487	31.110429	27/04/2017	0	0	0	0
Pun3in	PundaMaria	3	in	tent	3	2	27-Apr-17	4	22.674978	31.110204	27/04/2017	1	0	1	0
Pun3in	PundaMaria	3	in	a.gravid	4	2	27-Apr-17	4	22.865613	30.929738	27/04/2017	0	0	0	0
Pun4in	PundaMaria	4	in	bg	1	2	25-Apr-17	2	X	X	25/04/2017	0	0	0	0
Pun4in	PundaMaria	4	in	a.gravid	2	2	25-Apr-17	2	22.673578	31.109435	25/04/2017	0	0	0	0
Pun4in	PundaMaria	4	in	tent	3	2	25-Apr-17	2	22.673619	31.109258	25/04/2017	3	0	3	0
Pun4in	PundaMaria	4	in	cdc	4	2	25-Apr-17	2	22.857297	30.937268	25/04/2017	1	0	1	0
Pun4in	PundaMaria	4	in	cdc	1	1	26-Apr-17	3	X	X	26/04/2017	7	0	4	3
Pun4in	PundaMaria	4	in	tent	3	1	26-Apr-17	3	22.673619	31.109258	26/04/2017	5	0	3	2
Pun4in	PundaMaria	4	in	a.gravid	4	1	26-Apr-17	3	22.857297	30.937268	26/04/2017	0	0	0	0
Pun4in	PundaMaria	4	in	cdc	1	2	27-Apr-17	4	X	X	27/04/2017	2	0	1	0
Pun4in	PundaMaria	4	in	a.gravid	4	2	27-Apr-17	4	22.857297	30.937268	27/04/2017	0	0	0	0
Sat1in	Satara	1	in	bg	1	1	04-Apr-17	1	24.48591	31.7514	04/04/2017	3	0	3	0
Sat1in	Satara	1	in	a.gravid	2	1	04-Apr-17	1	24.48606	31.7513	04/04/2017	0	0	0	0
Sat1in	Satara	1	in	tent	3	1	04-Apr-17	1	25.35384	31.79936	04/04/2017	5	2	2	0
Sat1in	Satara	1	in	cdc	4	1	04-Apr-17	1	24.48648	31.75141	04/04/2017	16	7	8	1
Sat1in	Satara	1	in	bg	1	2	05-Apr-17	2	24.48591	31.7514	05/04/2017	2	1	0	1
Sat1in	Satara	1	in	a.gravid	2	2	05-Apr-17	2	24.48606	31.7513	05/04/2017	0	0	0	0
Sat1in	Satara	1	in	tent	3	2	05-Apr-17	2	25.35384	31.79936	05/04/2017	16	12	1	3
Sat1in	Satara	1	in	cdc	4	2	05-Apr-17	2	24.48648	31.75141	05/04/2017	10	6	4	0
Sat1in	Satara	1	in	cdc	1	1	06-Apr-17	3	24.48591	31.7514	06/04/2017	0	0	0	0
Sat1in	Satara	1	in	bg	2	1	06-Apr-17	3	24.48606	31.7513	06/04/2017	4	4	0	0
Sat1in	Satara	1	in	tent	3	1	06-Apr-17	3	25.35384	31.79936	06/04/2017	3	1	2	0
Sat1in	Satara	1	in	a.gravid	4	1	06-Apr-17	3	24.48648	31.75141	06/04/2017	0	0	0	0
Sat2in	Satara	2	in	a.gravid	2	1	04-Apr-17	1	24.48932	31.73188	04/04/2017	1	1	0	0
Sat2in	Satara	2	in	tent	3	1	04-Apr-17	1	24.48932	31.73176	04/04/2017	0	0	0	0
Sat2in	Satara	2	in	cdc	4	1	04-Apr-17	1	24.48751	31.73191	04/04/2017	7	3	4	0
Sat2in	Satara	2	in	bg	1	2	05-Apr-17	2	24.48947	31.73201	05/04/2017	1	1	0	0
Sat2in	Satara	2	in	a.gravid	2	2	05-Apr-17	2	24.48932	31.73188	05/04/2017	0	0	0	0
Sat2in	Satara	2	in	tent	3	2	05-Apr-17	2	24.48932	31.73176	05/04/2017	9	2	7	0
Sat2in	Satara	2	in	cdc	4	2	05-Apr-17	2	24.48751	31.73191	05/04/2017	4	1	3	0
Sat2in	Satara	2	in	cdc	1	1	06-Apr-17	3	24.48947	31.73201	06/04/2017	4	1	2	1
Sat2in	Satara	2	in	bg	2	1	06-Apr-17	3	24.48932	31.73188	06/04/2017	0	0	0	0
Sat2in	Satara	2	in	tent	3	1	06-Apr-17	3	24.48932	31.73176	06/04/2017	14	1	12	1
Sat2in	Satara	2	in	a.gravid	4	1	06-Apr-17	3	24.48751	31.73191	06/04/2017	0	0	0	0
Sat3in	Satara	3	in	a.gravid	2	1	04-Apr-17	1	X	X	04/04/2017	0	0	0	0
Sat3in	Satara	3	in	cdc	4	1	04-Apr-17	1	24.47438	31.71009	04/04/2017	44	37	4	3
Sat3in	Satara	3	in	a.gravid	2	2	05-Apr-17	2	X	X	05/04/2017	0	0	0	0
Sat3in	Satara	3	in	tent	3	2	05-Apr-17	2	24.4762	31.70993	05/04/2017	4	1	3	0
Sat3in	Satara	3	in	cdc	4	2	05-Apr-17	2	24.47438	31.71009	05/04/2017	12	7	0	5
Sat3in	Satara	3	in	cdc	1	1	06-Apr-17	3	24.47609	31.71012	06/04/2017	72	59	0	11
Sat3in	Satara	3	in	bg	2	1	06-Apr-17	3	X	X	06/04/2017	0	0	0	0
Sat3in	Satara	3	in	tent	3	1	06-Apr-17	3	24.4762	31.70993	06/04/2017	19	14	5	0
Sat3in	Satara	3	in	a.gravid	4	1	06-Apr-17	3	24.47438	31.71009	06/04/2017	0	0	0	0
Sat4in	Satara	4	in	bg	1	1	04-Apr-17	1	24.39515	31.79143	04/04/2017	0	0	0	0
Sat4in	Satara	4	in	a.gravid	2	1	04-Apr-17	1	X	X	04/04/2017	0	0	0	0
Sat4in	Satara	4	in	tent	3	1	04-Apr-17	1	24.39514	31.79158	04/04/2017	0	0	0	0
Sat4in	Satara	4	in	bg	1	2	05-Apr-17	2	24.39515	31.79143	05/04/2017	2	1	1	0
Sat4in	Satara	4	in	a.gravid	2	2	05-Apr-17	2	X	X	05/04/2017	0	0	0	0
Sat4in	Satara	4	in	tent	3	2	05-Apr-17	2	24.39514	31.79158	05/04/2017	1	0	1	0
Sat4in	Satara	4	in	cdc	4	2	05-Apr-17	2	24.39516	31.79142	05/04/2017	6	1	3	2
Sat4in	Satara	4	in	cdc	1	1	06-Apr-17	3	24.39515	31.79143	06/04/2017	0	0	0	0
Sat4in	Satara	4	in	bg	2	1	06-Apr-17	3	X	X	06/04/2017	0	0	0	0
Sat4in	Satara	4	in	tent	3	1	06-Apr-17	3	24.39514	31.79158	06/04/2017	9	1	7	1
Sat4in	Satara	4	in	a.gravid	4	1	06-Apr-17	3	24.39516	31.79142	06/04/2017	0	0	0	0
Shi1in	Shingwedzi	1	in	bg	1	1	18-Apr-17	1	23.1768	31.43302	18/04/2017	0	0	0	0
Shi1in	Shingwedzi	1	in	a.gravid	2	1	18-Apr-17	1	23.17677	31.43291	18/04/2017	0	0	0	0
Shi1in	Shingwedzi	1	in	tent	3	1	18-Apr-17	1	23.17678	31.43278	18/04/2017	13	0	6	5
Shi1in	Shingwedzi	1	in	cdc	4	1	18-Apr-17	1	23.17707	31.43274	18/04/2017	0	0	0	0
Shi1in	Shingwedzi	1	in	bg	1	2	19-Apr-17	2	23.1768	31.43302	19/04/2017	1	0	1	0
Shi1in	Shingwedzi	1	in	a.gravid	2	2	19-Apr-17	2	23.17677	31.43291	19/04/2017	0	0	0	0
Shi1in	Shingwedzi	1	in	tent	3	2	19-Apr-17	2	23.17678	31.43278	19/04/2017	2	0	2	0
Shi1in	Shingwedzi	1	in	cdc	4	2	19-Apr-17	2	23.17707	31.43274	19/04/2017	0	0	0	0
Shi1in	Shingwedzi	1	in	cdc	1	2	21-Apr-17	4	23.1768	31.43302	21/04/2017	0	0	0	0
Shi1in	Shingwedzi	1	in	bg	2	2	21-Apr-17	4	23.17677	31.43291	21/04/2017	1	0	0	0
Shi1in	Shingwedzi	1	in	tent	3	2	21-Apr-17	4	23.17678	31.43278	21/04/2017	6	0	4	2
Shi1in	Shingwedzi	1	in	a.gravid	4	2	21-Apr-17	4	23.17707	31.43274	21/04/2017	0	0	0	0
Shi2in	Shingwedzi	2	in	bg	1	1	18-Apr-17	1	23.1748	31.43442	18/04/2017	0	0	0	0
Shi2in	Shingwedzi	2	in	a.gravid	2	1	18-Apr-17	1	23.17666	31.43446	18/04/2017	0	0	0	0
Shi2in	Shingwedzi	2	in	tent	3	1	18-Apr-17	1	23.17663	31.43436	18/04/2017	2	0	2	0
Shi2in	Shingwedzi	2	in	cdc	4	1	18-Apr-17	1	23.17666	31.43434	18/04/2017	2	0	2	0
Shi2in	Shingwedzi	2	in	bg	1	2	19-Apr-17	2	23.1748	31.43442	19/04/2017	0	0	0	0
Shi2in	Shingwedzi	2	in	a.gravid	2	2	19-Apr-17	2	23.17666	31.43446	19/04/2017	0	0	0	0
Shi2in	Shingwedzi	2	in	tent	3	2	19-Apr-17	2	23.17663	31.43436	19/04/2017	4	0	1	3
Shi2in	Shingwedzi	2	in	cdc	4	2	19-Apr-17	2	23.17666	31.43434	19/04/2017	2	2	0	0
Shi2in	Shingwedzi	2	in	cdc	1	1	20-Apr-17	3	23.1748	31.43442	20/04/2017	1	0	0	1
Shi2in	Shingwedzi	2	in	tent	3	1	20-Apr-17	3	23.17663	31.43436	20/04/2017	1	0	1	0
Shi2in	Shingwedzi	2	in	a.gravid	4	1	20-Apr-17	3	23.17666	31.43434	20/04/2017	0	0	0	0
Shi2in	Shingwedzi	2	in	cdc	1	2	21-Apr-17	4	23.1748	31.43442	21/04/2017	6	2	2	2
Shi2in	Shingwedzi	2	in	tent	3	2	21-Apr-17	4	23.17663	31.43436	21/04/2017	2	0	2	0
Shi2in	Shingwedzi	2	in	a.gravid	4	2	21-Apr-17	4	23.17666	31.43434	21/04/2017	0	0	0	0
Shi3in	Shingwedzi	3	in	a.gravid	2	1	18-Apr-17	1	X	X	18/04/2017	0	0	0	0
Shi3in	Shingwedzi	3	in	tent	3	1	18-Apr-17	1	23.11008	31.44425	18/04/2017	20	1	3	14
Shi3in	Shingwedzi	3	in	cdc	4	1	18-Apr-17	1	X	X	18/04/2017	6	4	1	1
Shi3in	Shingwedzi	3	in	bg	1	2	19-Apr-17	2	23.11004	X	19/04/2017	0	0	0	0
Shi3in	Shingwedzi	3	in	a.gravid	2	2	19-Apr-17	2	X	X	19/04/2017	0	0	0	0
Shi3in	Shingwedzi	3	in	tent	3	2	19-Apr-17	2	23.11008	31.44425	19/04/2017	17	1	13	3
Shi3in	Shingwedzi	3	in	cdc	4	2	19-Apr-17	2	X	X	19/04/2017	0	0	0	0
Shi3in	Shingwedzi	3	in	cdc	1	1	20-Apr-17	3	23.11004	X	20/04/2017	4	0	1	3
Shi3in	Shingwedzi	3	in	bg	2	1	20-Apr-17	3	X	X	20/04/2017	0	0	0	0
Shi3in	Shingwedzi	3	in	tent	3	1	20-Apr-17	3	23.11008	31.44425	20/04/2017	24	1	17	5
Shi3in	Shingwedzi	3	in	a.gravid	4	1	20-Apr-17	3	X	X	20/04/2017	0	0	0	0
Shi3in	Shingwedzi	3	in	cdc	1	2	21-Apr-17	4	23.11004	X	21/04/2017	7	2	5	0
Shi3in	Shingwedzi	3	in	bg	2	2	21-Apr-17	4	X	X	21/04/2017	1	0	0	1
Shi3in	Shingwedzi	3	in	tent	3	2	21-Apr-17	4	23.11008	31.44425	21/04/2017	32	0	25	7
Shi3in	Shingwedzi	3	in	a.gravid	4	2	21-Apr-17	4	X	X	21/04/2017	0	0	0	0
Shi4in	Shingwedzi	4	in	bg	1	1	18-Apr-17	1	X	X	18/04/2017	0	0	0	0
Shi4in	Shingwedzi	4	in	a.gravid	2	1	18-Apr-17	1	23.13021	31.4506	18/04/2017	0	0	0	0
Shi4in	Shingwedzi	4	in	tent	3	1	18-Apr-17	1	23.13029	31.45051	18/04/2017	0	0	0	0
Shi4in	Shingwedzi	4	in	cdc	4	1	18-Apr-17	1	23.13062	31.4505	18/04/2017	0	0	0	0
Shi4in	Shingwedzi	4	in	bg	1	2	19-Apr-17	2	X	X	19/04/2017	0	0	0	0
Shi4in	Shingwedzi	4	in	a.gravid	2	2	19-Apr-17	2	23.13021	31.4506	19/04/2017	0	0	0	0
Shi4in	Shingwedzi	4	in	tent	3	2	19-Apr-17	2	23.13029	31.45051	19/04/2017	10	1	5	4
Shi4in	Shingwedzi	4	in	cdc	4	2	19-Apr-17	2	23.13062	31.4505	19/04/2017	15	5	4	5
Shi4in	Shingwedzi	4	in	cdc	1	1	20-Apr-17	3	X	X	20/04/2017	4	1	3	0
Shi4in	Shingwedzi	4	in	tent	3	1	20-Apr-17	3	23.13029	31.45051	20/04/2017	3	0	2	1
Shi4in	Shingwedzi	4	in	a.gravid	4	1	20-Apr-17	3	23.13062	31.4505	20/04/2017	0	0	0	0
Shi4in	Shingwedzi	4	in	cdc	1	2	21-Apr-17	4	X	X	21/04/2017	4	0	1	3
Shi4in	Shingwedzi	4	in	tent	3	2	21-Apr-17	4	23.13029	31.45051	21/04/2017	10	1	8	1
Shi4in	Shingwedzi	4	in	a.gravid	4	2	21-Apr-17	4	23.13062	31.4505	21/04/2017	0	0	0	0
